# Supplementary material for: Generalized enrichment analysis improves the detection of adverse drug events from the biomedical literature
Source: BMC Bioinformatics. 2016 Jun 23;17:250. doi: 10.1186/s12859-016-1080-z (PMC4918084; doi:10.1186/s12859-016-1080-z)
Supplement: Additional file 2: — Overall performance measured on all drug classes and outcomes in OMOP gold standard. Performance is measured for each of the four AE outcomes measured in terms of AUC summarizing all achievable combinations of true positive and false positive rates. (XLSX 11 kb) [file 12859_2016_1080_MOESM2_ESM.xlsx]

## Sheet: Sheet1
GEA	7-10			4.5-7			1-5.5			2nd level
	0.1	1e-07	1e-50	0.1	1e-07	1e-16	0.1	1e-07	1e-16	0.1	1e-07	1e-16
TP	114	104	63	106	88	73	100	92	74	104	91	77
TN	167	221	243	198	221	234	152	188	216	176	216	229
FP	89	35	13	58	35	22	104	68	40	80	40	27
FN	10	20	61	18	36	51	24	32	50	20	33	47
Precision	0.561576	0.748201	0.828947	0.646342	0.715447	0.768421	0.490196	0.575	0.649123	0.565217	0.694657	0.740385
Recall	0.919355	0.83871	0.508065	0.854839	0.709677	0.58871	0.806452	0.741935	0.596774	0.83871	0.733871	0.620968
F1-Measure	0.697248	0.790875	0.63	0.736111	0.712551	0.666667	0.609756	0.647887	0.621849	0.675325	0.713726	0.675438
PRR	7-10			4.5-7			1-5.5			2nd level
	1	1.5	5	1	1.5	5	1	1.5	5	1	1.5	5
TP	88	71	25	86	71	20	85	65	0	82	69	17
TN	203	221	246	197	218	252	174	210	253	195	218	249
FP	53	35	10	59	38	4	82	46	3	61	38	7
FN	36	53	99	38	53	104	39	59	124	42	55	107
Precision	0.624113	0.669811	0.714286	0.593103	0.651376	0.833333	0.508982	0.585586	0	0.573427	0.64486	0.708333
Recall	0.709677	0.572581	0.201613	0.693548	0.572581	0.16129	0.685484	0.524193	0	0.66129	0.556452	0.137097
F1-Measure	0.664151	0.617391	0.314465	0.639405	0.609442	0.27027	0.584192	0.553191	NaN	0.614232	0.597403	0.22973
