# Supplementary material for: Generalized enrichment analysis improves the detection of adverse drug events from the biomedical literature
Source: BMC Bioinformatics. 2016 Jun 23;17:250. doi: 10.1186/s12859-016-1080-z (PMC4918084; doi:10.1186/s12859-016-1080-z)
Supplement: Additional file 4: — Coverage of ADEs in MEDLINE. Coverage of adverse drug events in MEDLINE differs significantly across the four outcomes in OMOP. In particular for “Acute myocardial infarction”, only 16 out of the 33 positive test cases (48 %) were found in our set of candidate drug – adverse event pairs from the literature (at low abstraction). For 17 out of 33 drugs, there was not a single article mentioning a relation between drug and acute MI, and hence no signal could be detected. (XLSX 9 kb) [file 12859_2016_1080_MOESM4_ESM.xlsx]

## Sheet: Sheet1
Coverage of ADEs in MEDLINE	positive cases in OMOP	with at least one paper	with at least one paper	with at least one paper
		(LOW)	(MEDIUM)	(HIGH)
Acute kidney injury	23	18 (78%)	22 (96%)	22 (96%)
Acute liver injury	79	76 (96%)	76 (96%)	77 (97%)
Acute myocardial infarction	33	16 (48%)	22 (67%)	28 (85%)
GI bleed	24	24 (100%)	24 (100%)	24 (100%)
